# Supplementary material for: Impact of integrating objective structured clinical examination into academic student assessment: Large-scale experience in a French medical school
Source: PLoS One. 2021 Jan 14;16(1):e0245439. doi: 10.1371/journal.pone.0245439 (PMC7808634; doi:10.1371/journal.pone.0245439)
Supplement: S1 Table — (TXT) [file pone.0245439.s001.txt]

S1 Table. Grades obtained at each OSCE station (https://doi.org/10.6084/m9.figshare.13507224.v1)
